# Supplementary material for: Multi-omic profiling of lung and liver tumor microenvironments of metastatic pancreatic cancer reveals site-specific immune regulatory pathways
Source: Genome Biol. 2021 May 13;22:154. doi: 10.1186/s13059-021-02363-6 (PMC8118107; doi:10.1186/s13059-021-02363-6)
Supplement: Supplementary file 2 — Additional file 2: Table S1. 1st Mass Cytometry Antibody Panel. [file 13059_2021_2363_MOESM2_ESM.xlsx]

## Sheet: Sheet1
Metal	Mass	Antigen	Surface	Intracellular	Clone	Titration	Source	Custom
Pr	141	Ly6G	x		1A8	1:50	Fluidigm
Nd	142	CD11c	x		N418	1:100	Fluidigm
Nd	143	CD278/ICOS	x		C398.4A	1:100	Fluidigm
Nd	145	CD69	x		H1.2F3	1:100	Fluidigm
Nd	146	F4/80	x		BM8	1:100	Fluidigm
Nd	148	CD11b (Mac-1)	x		M1/70	1:100	Fluidigm
Sm	149	CD19	x		6D5	1:100	Fluidigm
Nd	150	Ly6C	x		HK1.4	1:100	Fluidigm
Eu	151	CD25 (IL-2R)	x		3C7	1:100	Fluidigm
Sm	152	CD3e	x		145-2C11	1:50	Fluidigm
Eu	153	CD274 (PD-L1)	x		10F.9G2	1:100	Fluidigm
Sm	154	CD152 (CTLA-4)	x		UC10-4B9	1:100	Fluidigm
Gd	156	CD272 (BTLA)	x		6F7	1:100	Fluidigm
Tb	159	CD279 (PD-1)	x		29F.1A12	1:100	Fluidigm
Gd	160	CD5	x		53-7.3	1:100	Fluidigm
Dy	161	CD40	x		HM40-3	1:50	Fluidigm
Dy	163	CD27	x		LG.3A10	1:200	Biolegend	x
Dy	164	CD62L	x		MEL-14	1:100	Fluidigm
Ho	165	Foxp3		x	FJK-16s	1:33	Fluidigm
Er	166	RORgt		x	B2D	1:50	Thermo Fisher	x
Er	167	KLRG1	x		2F1	1:100	Tonbo	x
Er	168	CD8a	x		53-6.7	1:50	Fluidigm
Er	170	CD161 (NK1.1)	x		PK136	1:50	Fluidigm
Yb	171	CD44	x		IM7	1:100	Fluidigm
Yb	172	CD4	x		RM4-5	1:200	Fluidigm
Yb	173	Granzyme B		x	GB11	1:100	Fluidigm
Yb	174	CD223 (LAG-3)	x		C9B7W	1:100	Fluidigm
Yb	176	CD45R (B220)	x		RA3-6B2	1:100	Fluidigm
Live cell barcoding
Sm	147	CD45	x		30-F11	1:100	Fluidigm
Gd	155	CD45	x		30-F11	1:100		x
Tm	169	CD45	x		30-F11	1:100		x
Lu	175	CD45 or CD1d	x		30-F11	1:100		x
