# Supplementary material for: Multi-omic profiling of lung and liver tumor microenvironments of metastatic pancreatic cancer reveals site-specific immune regulatory pathways
Source: Genome Biol. 2021 May 13;22:154. doi: 10.1186/s13059-021-02363-6 (PMC8118107; doi:10.1186/s13059-021-02363-6)
Supplement: Supplementary file 3 — Additional file 3: Table S2. Mass Cytometry Major Immune Cell Annotation from 1st Panel Data. [file 13059_2021_2363_MOESM3_ESM.xlsx]

## Sheet: Sheet1
Annotation	Key Defining Markers
B cells	CD19+B220+CD3-
Dendritic cells	CD11c+CD19-B220-CD3-
G-MDSCs	CD11b+F480-Ly6G+Ly6C-
ILCs	Ly6C+RORgtmidCD4mid
M-MDSCs	CD11b+F480-Ly6G-Ly6C+
Mono/Macs	CD11b+F480+
NK cells	CD161+CD3-
NKT cells	CD161+CD3+
Tc cells	CD3+CD4-CD8+CD19-B220-
Th cells	CD3+cD4+CD8-CD19-B220-
Th17 cells	CD3+RORgt+
Treg	CD3+CD4+Foxp3+
