# Supplementary material for: Multi-omic profiling of lung and liver tumor microenvironments of metastatic pancreatic cancer reveals site-specific immune regulatory pathways
Source: Genome Biol. 2021 May 13;22:154. doi: 10.1186/s13059-021-02363-6 (PMC8118107; doi:10.1186/s13059-021-02363-6)
Supplement: Supplementary file 4 — Additional file 4: Table S3. Mass Cytometry T Cell Subset Annotation from 1st Panel Data. [file 13059_2021_2363_MOESM4_ESM.xlsx]

## Sheet: Sheet1
Annotation	Key Defining Markers	Additional Phenotype
TcN_I	CD19-CD3+CD4-CD8+CD62L+CD44-	Ly6C-
TcN_II	CD19-CD3+CD4-CD8+CD62L+CD44-	Ly6C+
TcCM	CD19-CD3+CD4-CD8+CD62L+CD44+
TcEM	CD19-CD3+CD4-CD8+CD62L-CD44+	PD1+
TcEFF_I	CD19-CD3+CD4-CD8+CD62L-CD44-	Gz+Klrg1+
TcEFF_II	CD19-CD3+CD4-CD8+CD62L-CD44-	Lag3hiGz+
ThN_I	CD19-CD3+CD4+CD8-CD62L+CD44-
ThN_II	CD19-CD3+CD4+CD8-CD62L+CD44-	PD1+
ThEM_I	CD19-CD3+CD4+CD8-CD62L-CD44+
ThEM_II	CD19-CD3+CD4+CD8-CD62L-CD44+	PD1+
Th17	CD19-CD3+CD4+CD8-Rorgt+
Treg_I	CD19-CD3+CD4+CD8-Foxp3+	Klrg1-
Treg_II	CD19-CD3+CD4+CD8-Foxp3+	Klrg1+
DNT_I	CD19-CD3+CD4-CD8-	CD62L-CD27-CD44-
DNT_II	CD19-CD3+CD4-CD8-	CD62L+CD27+ or CD44+
NKT_I	CD19-CD3+CD4-CD8-CD161+
NKT_II	CD19-CD3+CD4-CD8-CD161+	PDL1+
NKT_III	CD19-CD3+CD4-CD8-CD161+	Lag3hiCD69+
