# Supplementary material for: Multi-omic profiling of lung and liver tumor microenvironments of metastatic pancreatic cancer reveals site-specific immune regulatory pathways
Source: Genome Biol. 2021 May 13;22:154. doi: 10.1186/s13059-021-02363-6 (PMC8118107; doi:10.1186/s13059-021-02363-6)
Supplement: Supplementary file 6 — Additional file 6: Table S5. Mass Cytometry Cell Subset Annotation for 2nd Panel Data. [file 13059_2021_2363_MOESM6_ESM.xlsx]

## Sheet: Sheet1
Annotation	Key Defining Markers	Additional Phenotype
KPC_I	PDX1+PANK+CD45-	CXCL12-
KPC_II	PDX1+PANK+CD45-	CXCL12int
KPC_III	PDX1+PANK+CD45-	CXCL12+
Fib_I	PDPN+CD45-
Fib_II	PDPN+CD45-	CXCR4+CXCL12+
Mono	CD45+CD11B+LY6C+F480-	Ly6C+CD11b+
Mac_I	CD45+CD11B+F480+	PDL1+CD69+CD40+LY6C+
Mac_II	CD45+CD11B+F480+	PDL1-LY6C-
Mac_III	CD45+CD11B+F480+	PDL1+CD40+LY6C-
Mac_IV	CD45+CD11B+F480+	PDL1+LY6C-
GMDSC_I	CD45+CD11B+LY6G+F480-	CD44+
GMDSC_II	CD45+CD11B+LY6G+F480-	CD44-
DC_I	CD45+CD11ChiF480-/lo	PDL1-CXCL12-Ly6C-/+
DC_II	CD45+CD11ChiF480-/lo	PDL1-/loCXCL12-CD11b+
DC_III	CD45+CD11ChiF480-/lo	PDL1intF480int
DC_IV	CD45+CD11ChiF480-/lo	PDL1hiCXCL12+F480+
B_I	CD45+B220+CD19+
B_II	CD45+B220+CD19+	PDL1+
ThN_I	CD45+CD3+CD4+CD44-CD62L+
ThN_II	CD45+CD3+CD4+CD44-CD62Llo
ThEM_I	CD45+CD3+CD4+CD44+CD62L-	PD1hiCD69+
ThEM_II	CD45+CD3+CD4+CD44+CD62L-
Treg	CD45+CD3+CD4+FOXP3+
TcN_I	CD45+CD3+CD8+CD44-CD62L+
TcN_II	CD45+CD3+CD8+CD44-CD62Llo
TcCM	CD45+CD3+CD8+CD44+CD62L+
TcEM	CD45+CD3+CD8+CD44+CD62L-	PD1hiCD69+
TcEFF	CD45+CD3+CD8+GZMB+	Lag3+
DNT	CD45+CD3+CD4-CD8-
NK_I	CD45+CD3-NK1.1+	Lag3-
NK_II	CD45+CD3-NK1.1+	Lag3-CD62L-
NK_III	CD45+CD3-NK1.1+	Lag3+
ILC	Lin-CD4+CD25+CD69+
