# Supplementary material for: Multi-omic profiling of lung and liver tumor microenvironments of metastatic pancreatic cancer reveals site-specific immune regulatory pathways
Source: Genome Biol. 2021 May 13;22:154. doi: 10.1186/s13059-021-02363-6 (PMC8118107; doi:10.1186/s13059-021-02363-6)
Supplement: Supplementary file 7 — Additional file 7: Table S6. Rapid Autopsy Samples Additional Detail. [file 13059_2021_2363_MOESM7_ESM.xlsx]

## Sheet: Sheet1
Patient	Therapy	Other Notes	No. of lung tumors analyzed	No. of liver tumors analyzed
31	None		2	2
93	None		1	1
112	Chemotherapy only		2	2
120	Chemotherapy and immunotherapy	Standard chemotherapy (1st and 2nd lines) Single agent CTLA4 inhibitor	1	2
135	Chemotherapy and radiation	Neoadjuvant chemoradiation regimen	1	1
